# Supplementary material for: The potential contribution of aberrant cathepsin K expression to gastric cancer pathogenesis
Source: Discov Oncol. 2024 Jun 10;15:218. doi: 10.1007/s12672-023-00814-z (PMC11164852; doi:10.1007/s12672-023-00814-z)
Supplement: Supplementary file 4 — (XLSX 18 KB) [file 12672_2023_814_MOESM4_ESM.xlsx]

## Sheet: all
rank	age	AJCC stage	TNM stage	T	N	M	differentiated degree	Normal tissues score				Tumor tissues score
								Strength	Area	Score 1	Total score	Strength	Area	Score 1	Total score	Remarks
1	42	IV	T3N3M1	3	3	1	Low	0	0	0	0	0	0	0	0	No staining
2	65	IIB	T4aN0M0	4a	0	0	moderate	2	50	2	4	2	80	4	8
3	68	IIA	T3N0M0	3	0	0	Low				0	2	30	2	4	Normal tissues is squamous epithelium
4	53	IIA	T3N0M0	3	0	0	Low	2	50	2	4	2	40	2	4
5	48	IIA	T2N1M0	2	1	0	Low	2	20	1	2	2	10	1	2
6	54	IIA	T2N1M0	2	1	0	Low	2	5	0	0	3	55	3	9
7	69	IIIA	T3N2M0	3	2	0	Mucinous adenocarcinoma	2	50	2	4	3	10	1	3
8	43	IIIA	T3N2M0	3	2	0	moderate	2	70	3	6	2	15	1	2
9	64	IB	T2N0M0	2	0	0	Low	2	15	1	2	2	5	1	2
10	68	IB	T2N0M0	2	0	0	Low	0	0	0	0	2	40	2	4
11	56	IB	T2N0M0	2	0	0	Low				0	2	10	1	2	Normal tissues stained detachment
12	62	IIB	T2N2M0	2	2	0	moderate	2	70	3	6	2	100	4	8
13	57	IIIB	T3N3M0	3	3	0	Low	2	100	4	8	2	80	4	8
14	42	IV	T4N3M1	4	3	1	Low	2	100	4	8	2	100	4	8
15	54	IB	T2N0M0	2	0	0	moderate	2	60	3	6	2	100	4	8
16	57	IIIA	T4N2M0	4	2	0	Low				0	2	100	4	8	Normal tissues is squamous epithelium
17	47	IIA	T3N0M0	3	0	0	moderate				0	3	60	3	9	Normal tissues stained detachment
18	46	IB	T2N0M0	2	0	0	Low	2	70	3	6	3	5	0	0
19	65	IA	T1N0M0	1	0	0	moderate	2	5	0	0	2	10	1	2
20	63	IIIA	T4N1M0	4	1	0	moderate	2	70	3	6	0	0	0	0
21	64	IV	T4N3M1	4	3	1	Mucinous adenocarcinoma	2	70	3	6	2	100	4	8
22	63	IIA	T3N0M0	3	0	0	Mucinous adenocarcinoma	2	75	3	6	2	90	4	8
23	61	IIIA	T3N2M0	3	2	0	moderate	2	100	4	8	2	90	4	8
24	58	IIB	T2N2M0	2	2	0	Low	2	100	4	8	2	100	4	8
25	40	IIIA	T3N2M0	3	2	0	Low	2	100	4	8	2	10	1	2
26	67	IV	T3N3M1	3	3	1	Low	2	90	4	8	2	5	0	0
27	77	IIIB	T3N3M0	3	3	0	moderate	2	70	3	6	2	100	4	8
28	74	IIA	T3N0M0	3	0	0	moderate	2	15	1	2	2	30	2	4
29	56	IV	T4N3M1	4	3	1	Low	2	30	2	4	0	0	0	0
30	57	IIB	T3N1M0	3	1	0	moderate	2	70	3	6	2	15	1	2
31	49	IIB	T3N1M0	3	1	0	moderate	2	30	2	4	2	10	1	2
32	60	IIIA	T3N2M0	3	2	0	Low	2	90	4	8	2	50	2	4
33	73	IIA	T3N0M0	3	0	0	Low	2	100	4	8	3	80	4	12
34	75	IIA	T3N0M0	3	0	0	Low	2	100	4	8	0	0	0	0
35	51	IIIB	T3N3M0	3	3	0	Low	2	70	3	6	2	20	1	2
36	41	IV	T3N2M1	3	2	1	Low				0	3	10	1	3	Normal tissues is squamous epithelium
37	68	IIIB	T3N3M0	3	3	0	Low	2	10	1	2	2	90	4	8
38	69	IIIC	T4N3M0	4	3	0	moderate	2	100	4	8	2	10	1	2
39	57	IIB	T2N2M0	2	2	0	moderate	2	70	3	6	2	80	4	8
40	48	IIA	T3N0M0	3	0	0	Low	2	35	2	4	2	80	4	8
41	43	IIA	T3N0M0	3	0	0	Low	2	100	4	8	2	100	4	8
42	56	IV	T4N3M1	4	3	1	Low	2	100	4	8	2	100	4	8
43	56	IB	T1N1M0	1	1	0	High	2	100	4	8				0	Tumor tissues is stromal tissues
44	59	IIIA	T2N3M0	2	3	0	moderate	2	70	3	6	2	80	4	8
45	58	IIIB	T3N3M0	3	3	0	moderate				0	2	20	1	2	Normal tissues is squamous epithelium
46	41	IB	T1N1M0	1	1	0	Low	2	70	3	6	3	55	3	9
47	50	IV	T4N3M1	4	3	1	Low	2	40	2	4				0	Tumor tissues stained detachment
48	67	IIB	T3N1M0	3	1	0	Mucinous adenocarcinoma	2	100	4	8	2	90	4	8
49	50	IIIB	T3N3M0	3	3	0	Low	2	70	3	6	3	55	3	9
50	58	IIB	T3N1M0	3	1	0	moderate	2	70	3	6	2	100	4	8
51	62	IV	T4N3M1	4	3	1	moderate	2	70	3	6	2	80	4	8
52	66	IIIC	T4N3M0	4	3	0	Low				0	2	80	4	8	Normal tissues is squamous epithelium
53	51	IV	T4N3M1	4	3	1	Low	2	20	1	2	2	90	4	8
54	83	IIIA	T4N2M0	4	2	0	moderate	2	70	3	6	2	80	4	8
55	54	IIIB	T3N3M0	3	3	0	Low	2	70	3	6	2	80	4	8
56	73	IV	T4N3M1	4	3	1	Low	2	70	3	6	2	80	4	8
57	69	IIIA	T3N2M0	3	2	0	Low	2	100	4	8	2	100	4	8
58	49	IIB	T2N2M0	2	2	0	High	2	100	4	8	2	100	4	8
59	53	IIIA	T3N2M0	3	2	0	moderate				0	2	100	4	8	Normal tissues is squamous epithelium
60	67	IIIB	T4N3M0	4	3	0	Low	2	10	1	2	2	80	4	8
61	63	IIIA	T4N0M0	4	0	0	Low	2	100	4	8				0	Tumor tissues is stromal tissues
62	58	IV	T2N3M1	2	3	1	Low	2	100	4	8	2	50	2	4
63	76	IIA	T1bN2M0	1	2	0	Low	2	90	4	8	2	60	3	6
64	60	IV	T4N3M1	4	3	1	Low	2	10	1	2	2	10	2	4
65	62	IIA	T3N0M0	3	0	0	moderate	2	70	3	6	2	100	4	8
66	48	IIIB	T3N3M0	3	3	0	Mucinous adenocarcinoma	2	40	2	4	2	90	4	8
67	45	IA	T1N0M0	1	0	0	moderate	2	90	4	8	2	90	4	8
68	60	IA	T1NOM0	1	0	0	High	2	40	2	4	2	100	4	8
69	41	IA	T1N0M0	1	0	0	High	2	70	3	6	2	55	3	6
70	59	IB	T2N0M0	2	0	0	High	2	100	4	8	2	100	4	8
71	59	IIIB	T3N3M0	3	3	0	moderate	2	40	2	4	2	90	4	8
72	71	IIB	T3N1M0	3	1	0	Low	2	70	3	6	2	30	2	4
73	51	IB	T2NOM0	2	0	0	moderate	2	20	1	2	2	30	2	4
74	60	IA	T1N0M0	1	0	0	moderate	2	50	2	4	2	10	1	2
75	57	IIB	T3N1M0	3	1	0	Low	2	15	1	2	2	10	1	2
76	62	IIIA	T3N2M0	3	2	0	Low				0	2	25	2	4	Normal tissues is squamous epithelium
77	64	IIA	T3N0M0	3	0	0	moderate	2	90	4	8	2	5	0	0
78	57	IIIB	T4N3M0	4	3	0	moderate				0	2	90	4	8	Normal tissues stained detachment
79	53	IIIB	T4N3M0	4	3	0	moderate				0	2	100	4	8	Normal tissues is stromal tissues
80	70	IIIA	T4N2M0	4	2	0	Low				0				0	Normal tissues is squamous epithelium, Tumor tissues stained detachment
81	70	IIIA	T4N2M0	4	2	0	Low	2	30	2	4				0	Tumor tissues stained detachment
82	69	IIIA	T3N2M0	3	2	0	moderate	2	40	2	4	2	10	1	2
83	68	IIA	T3N0M0	3	0	0	moderate	2	60	3	6	2	5	0	0
84	68	IIA	T1N2M0	1	2	0	High	2	70	3	6	2	80	4	8
85	62	IIA	T3N0M0	3	0	0	moderate	2	70	3	6	2	40	2	4
86	49	IIIB	T4N2M0	4	2	0	moderate	2	50	2	4	2	5	0	0
87	68	IIIB	T4N2M0	4	2	0	Low	2	5	0	0	2	10	1	2
88	60	IIB	T2N2M0	2	2	0	Low	2	25	1	2	2	30	2	4
89	49	IIIB	T3N3M0	3	3	0	moderate	2	15	1	2	2	20	1	2
90	78	IIIB	T4N3M0	4	3	0	moderate	2	30	2	4	2	10	1	2
